# Supplementary material for: Comparison of Muscle Strength, Aerobic Capacity and Body Composition between Healthy Adolescents and Those Living with HIV: A Systematic Review and Meta-Analysis
Source: Int J Environ Res Public Health. 2021 May 26;18(11):5675. doi: 10.3390/ijerph18115675 (PMC8198095; doi:10.3390/ijerph18115675)
Supplement: Supplementary file 1 [file ijerph-18-05675-s001.zip]

Archive with 3 entries (3 files):
- Supplement 1-Strategy Search.pdf
- Supplement 2-Quality of Studies.pdf
- Table S1.pdf
